# Supplementary material for: Establishing a System for Functional Characterization of Full-Length cDNAs of Camellia sinensis
Source: Int J Mol Sci. 2019 Nov 25;20(23):5929. doi: 10.3390/ijms20235929 (PMC6929147; doi:10.3390/ijms20235929)
Supplement: Supplementary file 1 [file ijms-20-05929-s001.zip]

Archive with 5 entries (4 files):
- ijms-647714-suppl/
- ijms-647714-suppl/Figure S1-S13.pptx
- ijms-647714-suppl/Table S1 and S2.pdf
- Table S1.docx
- Table S2.docx
